# Supplementary material for: Identification of components in Kazakhstan honeys that correlate with antimicrobial activity against wound and skin infecting microorganisms
Source: BMC Complement Med Ther. 2021 Dec 20;21:300. doi: 10.1186/s12906-021-03466-0 (PMC8690519; doi:10.1186/s12906-021-03466-0)
Supplement: Supplementary file 1 — Additional file 1. [file 12906_2021_3466_MOESM1_ESM.xlsx]

## Sheet: Klebsiella pn.
ННКЦ Аритмология
Klebsiella pneumoniae
	Material type	Department	Total material in which the tested microorganism is found	Amikacin		Amoxicillin/clavulanate		Ampicillin		Ampicillin/Sulbactam		Gentamicin		Imipenem		Levofloxacin		Meropenem		Piperacillin		Piperacillin/tazobactam		Ticarcillin/Clavulanate		Cefazolin		Cefepime		Cefoxitin		Cefotaxime		Ceftazidime		Ceftriaxone		Cefuroxime		Ciprofloxacin		Ertapenem
				R	S	R	S	R	S	R	S	R	S	R	S	R	S	R	S	R	S	R	S	R	S	R	S	R	S	R	S	R	S	R	S	R	S	R	S	R	S	R	S
	Central venous catheter tip	NSCC PDARIC	3	0	3	3	0	3	0	3	0	0	3	0	3	0	3	0	3	3	0	0	3	3	0	3	0	0	3	3	0	3	0	0	3	0	3	3	0	0	3	0	3
	Suction catheter tip	NSCC PDARIC	15	2	13	2	13	15	0	2	13	2	13	2	13	2	13	2	13	15	0	2	13	2	13	2	13	2	13	2	13	2	13	2	13	2	13	2	13	2	13	2	13
	Catheter	NSCC DARIC	13	6	7	6	7	13	0	6	7	6	7	6	7	6	7	6	7	13	0	6	7	6	7	6	7	6	7	6	7	6	7	6	7	6	7	6	7	6	7	6	7
	Catheter	NSCC PCSD	6	1	5	1	5	6	0	1	5	1	5	1	5	1	5	1	5	6	0	1	5	1	5	1	5	1	5	1	5	1	5	1	5	1	5	1	5	1	5	1	5
	Catheter	NSCC CSD 1	1	0	1	0	1	1	0	0	1	0	1	0	1	0	1	0	1	1	0	0	1	0	1	0	1	0	1	0	1	0	1	0	1	0	1	0	1	0	1	0	1
	Overall		38	9	29	12	26	38	0	12	26	9	29	9	29	9	29	9	29	38	0	9	29	12	26	12	26	9	29	12	26	12	26	9	29	9	29	12	26	9	29	9	29
	Throat swab	NSCC PDARIC	50	3	47	3	47	50	0	3	47	3	47	3	47	3	47	3	47	50	0	3	47	3	47	3	47	3	47	3	47	3	47	3	47	3	47	3	47	3	47	3	47
	Throat swab	NSCC CD 2	1	0	1	0	1	1	0	1	0	0	1	0	1	0	1	0	1	1	0	0	1	1	0	0	1	0	1	0	1	0	1	0	1	0	1	0	1	0	1	0	1
	Throat swab	NSCC PCSD	19	9	10	9	10	19	0	9	10	9	10	9	10	9	10	9	10	19	10	9	10	9	10	9	10	9	10	9	10	9	10	9	10	9	10	9	10	9	10	9	10
	Overall		70	12	58	12	58	70	0	13	57	12	58	12	58	12	58	12	58	70	10	12	58	13	57	12	58	12	58	12	58	12	58	12	58	12	58	12	58	12	58	12	58
	Urine	NSCC DARIC	4	1	3	1	3	4	0	1	3	1	3	1	3	1	3	1	3	4	0	1	3	1	3	1	3	1	3	1	3	1	3	1	3	1	3	1	3	1	3	1	3
	Urine	NSCC CD 1	4	0	4	3	1	3	1	3	1	0	4	0	4	0	4	0	4	3	1	0	4	0	4	3	1	0	4	0	4	0	4	0	4	0	4	0	4	0	4	0	4
	Urine	NSCC CD 2	1	0	1	0	1	1	0	1	0	0	1	0	1	0	1	0	1	1	0	0	1	1	0	0	1	0	1	0	1	0	1	0	1	0	1	0	1	0	1	0	1
	Overall		9	1	8	4	5	8	1	5	4	1	8	1	8	1	8	1	8	8	1	1	8	2	7	4	5	1	8	1	8	1	8	1	8	1	8	1	8	1	8	1	8
	Discharge of wound	NSCC CSD 2	1	0	1	0	1	1	0	1	0	0	1	0	1	0	1	0	1	1	0	0	1	1	0	0	1	0	1	0	1	0	1	0	1	0	1	0	1	0	1	0	1
	Discharge of wound	NSCC CD 1	1	0	1	0	1	1	0	1	0	0	1	0	1	0	1	0	1	1	0	0	1	1	0	0	1	0	1	0	1	0	1	0	1	0	1	0	1	0	1	0	1
	Discharge of wound	NSCC CD 2	6	3	3	3	3	6	0	3	3	3	3	3	3	3	3	3	3	6	0	3	3	3	3	3	3	3	3	3	3	3	3	3	3	3	3	3	3	3	3	3	3
	Overall		8	3	5	3	5	8	0	5	3	3	5	3	5	3	5	3	5	8	0	3	5	5	3	3	5	3	5	3	5	3	5	3	5	3	5	3	5	3	5	3	5
	Sputum	NSCC CD 1	26	3	23	3	23	26	0	3	23	3	23	3	23	3	23	3	23	26	0	3	23	3	23	3	23	3	23	3	23	3	23	3	23	3	23	3	23	3	23	3	23
	Sputum	NSCC CD 2	5	1	4	1	4	5	0	1	4	1	4	1	4	1	4	1	4	5	0	1	4	1	4	1	4	1	4	1	4	1	4	1	4	1	4	1	4	1	4	1	4
	Sputum	NSCC DARIC	6	3	3	3	3	6	0	3	3	3	3	3	3	3	3	3	3	6	0	3	3	3	3	3	3	3	3	3	3	3	3	3	3	3	3	3	3	3	3	3	3
	Sputum	NSCC CSD 1	4	0	4	0	4	4	0	0	4	0	4	0	4	0	4	0	4	4	0	0	4	0	4	0	4	0	4	0	4	0	4	0	4	0	4	0	4	0	4	0	4
	Overall		41	7	34	7	34	41	0	7	34	7	34	7	34	7	34	7	34	41	0	7	34	7	34	7	34	7	34	7	34	7	34	7	34	7	34	7	34	7	34	7	34
	Blood for sterility	NSCC DARIC	23	13	10	13	10	23	0	13	10	13	10	13	10	13	10	13	10	23	0	13	10	13	10	13	10	13	10	13	10	13	10	13	10	13	10	13	10	13	10	13	10
	Blood for sterility	NSCC CSD 1	2	0	2	0	2	2	0	0	2	0	2	0	2	0	2	0	2	2	0	0	2	0	2	0	2	0	2	0	2	0	2	0	2	0	2	0	2	0	2	0	2
	Blood for sterility	NSCC CD 1	2	1	1	1	1	2	0	1	1	1	1	1	1	1	1	1	1	2	0	1	1	1	1	1	1	1	1	1	1	1	1	1	1	1	1	1	1	1	1	1	1
	Overall		27	14	13	14	13	27	0	14	13	14	13	14	13	14	13	14	13	27	0	14	13	14	13	14	13	14	13	14	13	14	13	14	13	14	13	14	13	14	13	14	13
	Bronchial washings	NSCC DARIC	7	0	7	0	7	7	0	0	7	0	7	0	7	0	7	0	7	7	0	0	7	0	7	0	7	0	7	0	7	0	7	0	7	0	7	0	7	0	7	0	7
	Overall		7	0	7	0	7	7	0	0	7	0	7	0	7	0	7	0	7	7	0	0	7	0	7	0	7	0	7	0	7	0	7	0	7	0	7	0	7	0	7	0	7
		NSCC PDARIC - national scientific cardiology center Pediatric Department of Anesthesiology, Reanimation and Intensive Care
		NSCC DARIC - national scientific cardiology center Department of Anesthesiology, Reanimation and Intensive Care
		NSCC PCSD - national scientific cardiology center Pediatric Cardio Surgical Department
		NSCC CD 1 - national scientific cardiology center Cardiology Department 1
		NSCC CD 2 - national scientific cardiology center Cardiology Department 2
		NSCC CSD 1 - national scientific cardiology center Cardio Surgical Department 1
		NSCC CSD 2 - national scientific cardiology center Cardio Surgical Department 2

## Sheet: MRSA
Staphylococcus aureus MRSA
Material type	Department	Total material in which the tested microorganism is found	Azithromycin		Benzylpenicillin		Vancomycin		Gentamicin		Doxycycline		Clarithromycin		Clindamycin		Co-trimoxazole (biseptol)		Levofloxacin		Linezolid		Moxifloxacin		Oxacillin cefoxitin test		Ofloxacin		Tetracycline		Chloramphenicol		Ciprofloxacin		Erythromycin
			R	S	R	S	R	S	R	S	R	S	R	S	R	S	R	S	R	S	R	S	R	S	R	S	R	S	R	S	R	S	R	S	R	S
Throat swab	NSCC PDARIC	17	16	1	17	0	0	17	1	16	1	16	2	15	0	17	0	17	1	16	0	17	0	17	17	0	1	16	1	16	1	16	1	16	2	15
Throat swab	NSCC PCD	7	0	7	7	0	0	7	0	7	0	7	0	7	0	7	0	7	1	6	0	7	0	7	7	0	1	6	0	7	0	7	1	6	0	7
Throat swab	NSCC CDD	5	2	3	5	0	0	5	4	1	0	5	2	3	1	4	0	5	2	3	0	5	1	4	5	0	2	3	0	5	0	5	2	3	2	3
Throat swab	NSCC DARIC	6	5	1	6	0	0	6	4	2	0	6	5	1	0	6	0	6	1	5	0	6	0	6	6	0	1	5	0	6	0	6	1	5	5	1
Throat swab	NSCC PCSD	20	15	5	20	0	0	20	14	6	0	20	15	5	0	20	0	20	1	19	0	20	0	20	20	0	1	19	0	20	0	20	1	19	15	5
Overall		55	38	17	55	0	0	55	23	32	1	54	24	31	1	54	0	55	6	49	0	55	1	54	55	0	6	49	1	54	1	54	6	49	24	31
Discharge of wound	NSCC CDD	3	0	3	3	0	0	3	0	3	0	3	0	3	0	3	0	3	0	3	0	3	0	3	3	0	0	3	0	3	0	3	0	3	0	3
Discharge of wound	NSCC CD 1	1	0	1	1	0	0	1	0	1	0	1	0	1	0	1	0	1	0	1	0	1	0	1	1	0	0	1	0	1	0	1	0	1	0	1
Discharge of wound	NSCC CSD 2	2	0	2	2	0	0	2	0	2	0	2	0	2	0	2	0	2	0	2	0	2	0	2	2	0	0	2	0	2	0	2	0	2	0	2
Overall		6	0	6	6	0	0	6	0	6	0	6	0	6	0	6	0	6	0	6	0	6	0	6	6	0	0	6	0	6	0	6	0	6	0	6
Nasal swab	NSCC CD 1	12	0	12	12	0	0	12	0	12	0	12	0	12	0	12	0	12	0	12	0	12	0	12	12	0	0	12	0	12	0	12	0	12	0	12
Nasal swab	NSCC CD 2	1	0	1	1	0	0	1	0	1	0	1	0	1	0	1	0	1	0	1	0	1	0	1	1	0	0	1	0	1	0	1	0	1	0	1
Overall		13	0	13	13	0	0	13	0	13	0	13	0	13	0	13	0	13	0	13	0	13	0	13	13	0	0	13	0	13	0	13	0	13	0	13
Sputum	NSCC CD 1	8	0	8	8	0	0	8	0	8	0	8	0	8	0	8	0	8	0	8	0	8	0	8	8	0	0	8	0	8	0	8	0	8	0	8
Sputum	NSCC CD 2	1	0	1	1	0	0	1	0	1	0	1	0	1	0	1	0	1	0	1	0	1	0	1	1	0	0	1	0	1	0	1	0	1	0	1
Sputum	NSCC CSD 1	1	0	1	1	0	0	1	0	1	0	1	0	1	0	1	0	1	0	1	0	1	0	1	1	0	0	1	0	1	0	1	0	1	0	1
Overall		10	0	10	10	0	0	10	0	10	0	10	0	10	0	10	0	10	0	10	0	10	0	10	10	0	0	10	0	10	0	10	0	10	0	10
Catheter	NSCC PCSD	3	0	3	3	0	0	3	0	3	0	3	0	3	0	3	0	3	0	3	0	3	0	3	3	0	0	3	0	3	0	3	0	3	0	3
Catheter	NSCC PDARIC	6	0	6	6	0	0	6	0	6	0	6	0	6	0	6	0	6	0	6	0	6	0	6	6	0	0	6	0	6	0	6	0	6	0	6
Overall		9	0	9	9	0	0	9	0	9	0	9	0	9	0	9	0	9	0	9	0	9	0	9	9	0	0	9	0	9	0	9	0	9	0	9
Blood for sterility	NSCC PDARIC	2	0	2	2	0	0	2	0	2	0	2	0	2	0	2	0	2	0	2	0	2	0	2	2	0	0	2	0	2	0	2	0	2	0	2
Overall		2	0	2	2	0	0	2	0	2	0	2	0	2	0	2	0	2	0	2	0	2	0	2	2	0	0	2	0	2	0	2	0	2	0	2
	NSCC PDARIC - national scientific cardiology center Pediatric Department of Anesthesiology, Reanimation and Intensive Care
	NSCC DARIC - national scientific cardiology center Department of Anesthesiology, Reanimation and Intensive Care
	NSCC PCSD - national scientific cardiology center Pediatric Cardio Surgical Department
	NSCC CD 1 - national scientific cardiology center Cardiology Department 1
	NSCC CD 2 - national scientific cardiology center Cardiology Department 2
	NSCC CSD 1 - national scientific cardiology center Cardio Surgical Department 1
	NSCC CSD 2 - national scientific cardiology center Cardio Surgical Department 2
	NSCC PCD - national scientific cardiology center Pediatric Cardiology Department
	NSCC CDD - national scientific cardiology center Clinical Diagnostic Department

## Sheet: Acinetobacter baum.
Acinetobacter baumannii
Material type	Department	Total material in which the tested microorganism is found	Amikacin		Ampicillin/Sulbactam		Gentamicin		Doxycycline		Imipenem		Levofloxacin		Meropenem		Piperacillin		Piperacillin/Tazobactam		Tetracycline		Ticarcillin/Clavulanate		Tobramycin		trimethoprim/sulfamethoxazole		Cefepime		Cefotaxime		Ceftazidime		Ceftriaxone		Ciprofloxacin
			R	S	R	S	R	S	R	S	R	S	R	S	R	S	R	S	R	S	R	S	R	S	R	S	R	S	R	S	R	S	R	S	R	S	R	S
Catheter	NSCC PCSD	4	0	4	0	4	0	4	0	4	4	0	4	0	4	0	4	0	4	0	0	4	4	0	0	4	4	0	4	0	4	0	4	0	4	0	4	0
Central venous catheter tip	NSCC PDARIC	42	15	27	15	27	15	27	15	27	15	27	15	27	15	27	15	27	15	27	15	27	15	27	15	27	15	27	15	27	15	27	15	27	15	27	15	27
Suction catheter tip	NSCC PDARIC	23	9	14	9	14	9	14	9	14	9	14	9	14	9	14	9	14	9	14	9	14	9	14	9	14	9	14	9	14	9	14	9	14	9	14	9	14
Catheter	NSCC CD 2	1	1	0	1	0	1	0	0	1	1	0	1	0	1	0	1	0	1	0	0	1	1	0	1	0	1	0	1	0	1	0	1	0	1	0	1	0
Catheter	NSCC DARIC	6	2	4	2	4	2	4	2	4	2	4	2	4	2	4	2	4	2	4	2	4	2	4	2	4	2	4	2	4	2	4	2	4	2	4	2	4
Overall		76	27	49	27	49	27	49	26	50	31	45	31	45	31	45	31	45	31	45	26	50	31	45	27	49	31	45	31	45	31	45	31	45	31	45	31	45
Throat swab	NSCC PDARIC	109	36	73	36	73	36	73	36	73	36	73	36	73	36	73	36	73	36	73	36	73	36	73	36	73	36	73	36	73	36	73	36	73	36	73	36	73
Throat swab	NSCC PCSD	2	1	1	1	1	1	1	0	2	1	1	1	1	1	1	2	0	1	1	1	1	1	1	1	1	1	1	1	1	1	1	1	1	1	1	1	1
Overall		111	37	74	37	74	37	74	36	75	37	74	37	74	37	74	38	73	37	74	37	74	37	74	37	74	37	74	37	74	37	74	37	74	37	74	37	74
Blood for sterility (pediatric)	NSCC PDARIC	6	6	0	6	0	6	0	6	0	6	0	6	0	6	0	6	0	6	0	6	0	6	0	6	0	6	0	6	0	6	0	6	0	6	0	6	0
Overall		6	6	0	6	0	6	0	6	0	6	0	6	0	6	0	6	0	6	0	6	0	6	0	6	0	6	0	6	0	6	0	6	0	6	0	6	0
Wound swab	NSCC CSD 1	2	1	1	1	1	1	1	1	1	1	1	1	1	1	1	1	1	1	1	1	1	1	1	1	1	1	1	1	1	1	1	1	1	1	1	1	1
Wound swab	NSCC CD 1	1	0	1	1	0	0	1	0	1	1	0	1	0	1	0	1	0	1	0	0	1	1	0	1	0	1	0	1	0	1	0	1	0	1	0	1	0
Wound swab	NSCC CD 2	3	0	3	3	0	0	3	0	3	3	0	3	0	3	0	3	0	3	0	0	3	3	0	3	0	3	0	3	0	3	0	3	0	3	0	3	0
Overall		6	1	5	5	1	1	5	1	5	5	1	5	1	5	1	5	1	5	1	1	5	5	1	5	1	5	1	5	1	5	1	5	1	5	1	5	1
Sputum	NSCC DARIC	4	0	4	4	0	0	4	0	4	4	0	4	0	4	0	4	0	4	0	0	4	4	0	4	0	4	0	4	0	4	0	4	0	4	0	4	0
Sputum	NSCC CD 3	10	4	6	4	6	4	6	4	6	4	6	4	6	4	6	4	6	4	6	4	6	4	6	4	6	4	6	4	6	4	6	4	6	4	6	4	6
Overall		14	4	10	8	6	4	10	4	10	8	6	8	6	8	6	8	6	8	6	4	10	8	6	8	6	8	6	8	6	8	6	8	6	8	6	8	6
Bronchial washings	NSCC PDARIC	4	0	4	4	0	0	4	0	4	4	0	4	0	4	0	4	0	4	0	0	4	4	0	4	0	4	0	4	0	4	0	4	0	4	0	4	0
Overall		4	0	4	4	0	0	4	0	4	4	0	4	0	4	0	4	0	4	0	0	4	4	0	4	0	4	0	4	0	4	0	4	0	4	0	4	0
	NSCC PDARIC - national scientific cardiology center Pediatric Department of Anesthesiology, Reanimation and Intensive Care
	NSCC DARIC - national scientific cardiology center Department of Anesthesiology, Reanimation and Intensive Care
	NSCC PCSD - national scientific cardiology center Pediatric Cardio Surgical Department
	NSCC CD 1 - national scientific cardiology center Cardiology Department 1
	NSCC CD 2 - national scientific cardiology center Cardiology Department 2
	NSCC CD 3 - national scientific cardiology center Cardiology Department 2
	NSCC CSD 1 - national scientific cardiology center Cardio Surgical Department 1
	NSCC CSD 2 - national scientific cardiology center Cardio Surgical Department 2
	NSCC PCD - national scientific cardiology center Pediatric Cardiology Department
	NSCC CDD - national scientific cardiology center Clinical Diagnostic Department

## Sheet: Candida alb.
Candida albicans
Material type	Department	Total material in which the tested microorganism is found	Amfotericin B		Itraconazole		Ketoconazole		Clotrimazole		Nystatin		Fluconazole
			R	S	R	S	R	S	R	S	R	S	R	S
Suction catheter tip	NSCC PDARIC	10	0	10	0	10	0	10	0	10	0	10	0	10
Urinary catheter tip	NSCC PDARIC	6	0	6	0	6	0	6	0	6	0	6	0	6
Catheter	NSCC PCSD	2	0	2	0	2	0	2	0	2	0	2	0	2
Overall		18	0	18	0	18	0	18	0	18	0	18	0	18
Blood for sterility (pediatric)	NSCC PDARIC	4	0	4	0	4	0	4	0	4	0	4	0	4
Blood for sterility (pediatric)	NSCC DARIC	6	0	6	0	6	0	6	0	6	0	6	0	6
Overall		10	0	10	0	10	0	10	0	10	0	10	0	10
Throat swab	NSCC PDARIC	29	0	29	0	29	0	29	0	29	0	29	0	29
Throat swab	NSCC CD 2	5	0	5	0	5	0	5	0	5	0	5	0	5
Throat swab	NSCC DARIC	27	0	27	0	27	0	27	0	27	0	27	0	27
Throat swab	NSCC PCSD	21	0	21	0	21	0	21	0	21	0	21	0	21
Throat swab	NSCC PCD	12	0	12	0	12	0	12	0	12	0	12	0	12
Throat swab	NSCC CSD 2	1	0	1	0	1	0	1	0	1	0	1	0	1
Overall		95	0	95	0	95	0	95	0	95	0	95	0	95
Urine	NSCC PDARIC	6	0	6	0	6	0	6	0	6	0	6	0	6
Overall		6	0	6	0	6	0	6	0	6	0	6	0	6
Sputum	NSCC CD 1	44	0	44	0	44	0	44	0	44	0	44	0	44
Sputum	NSCC CD 2	13	0	13	0	13	0	13	0	13	0	13	0	13
Sputum	NSCC DARIC	31	0	31	0	31	0	31	0	31	0	31	0	31
Sputum	NSCC PCSD	1	0	1	0	1	0	1	0	1	0	1	0	1
Sputum	NSCC PDARIC	3	0	3	0	3	0	3	0	3	0	3	0	3
Sputum	NSCC CSD 2	2	0	2	0	2	0	2	0	2	0	2	0	2
Sputum	ННКЦ КХО 2	2	0	2	0	2	0	2	0	2	0	2	0	2
Overall		96	0	96	0	96	0	96	0	96	0	96	0	96
	NSCC PDARIC - national scientific cardiology center Pediatric Department of Anesthesiology, Reanimation and Intensive Care
	NSCC DARIC - national scientific cardiology center Department of Anesthesiology, Reanimation and Intensive Care
	NSCC PCSD - national scientific cardiology center Pediatric Cardio Surgical Department
	NSCC CD 1 - national scientific cardiology center Cardiology Department 1
	NSCC CD 2 - national scientific cardiology center Cardiology Department 2
	NSCC CD 3 - national scientific cardiology center Cardiology Department 2
	NSCC CSD 1 - national scientific cardiology center Cardio Surgical Department 1
	NSCC CSD 2 - national scientific cardiology center Cardio Surgical Department 2
	NSCC PCD - national scientific cardiology center Pediatric Cardiology Department
	NSCC CDD - national scientific cardiology center Clinical Diagnostic Department
